# Supplementary material for: Isolation and Identification of a Urinary Biomarker for Lung Cancer: 27-Nor-5β-Cholestane-3α,7α,12α,24R,25S Pentol Glucuronide and Its Deuterated Analog
Source: Molecules. 2024 Jun 11;29(12):2781. doi: 10.3390/molecules29122781 (PMC11206657; doi:10.3390/molecules29122781)
Supplement: Supplementary file 1 [file molecules-29-02781-s001.zip]

Archive with 1 entries (1 files):
- molecules-3022576-supplementary.pdf
